# Supplementary material for: Inhibition of Mitochondrial Redox Signaling with MitoQ Prevents Metastasis of Human Pancreatic Cancer in Mice
Source: Cancers (Basel). 2022 Oct 7;14(19):4918. doi: 10.3390/cancers14194918 (PMC9562676; doi:10.3390/cancers14194918)
Supplement: Supplementary file 1 [file cancers-14-04918-s001.zip]

Archive with 1 entries (1 files):
- cancers-1936738-supplementary.pdf
